# Supplementary material for: Functional and Expression Studies of iPSC-Derived Cardiomyocytes Carrying a Novel HCM-Associated MYPN Genetic Variant
Source: Genes (Basel). 2026 Apr 14;17(4):456. doi: 10.3390/genes17040456 (PMC13116294; doi:10.3390/genes17040456)
Supplement: Supplementary file 1 [file genes-17-00456-s001.zip]

Archive with 1 entries (1 files):
- genes-4175294-supplementary.pdf
